# Supplementary material for: Traditional Knowledge and Biocultural Roles of Edible Flowers in Local Food Systems of Baise City, Guangxi, China
Source: Biology (Basel). 2026 Jun 1;15(11):873. doi: 10.3390/biology15110873 (PMC13255686; doi:10.3390/biology15110873)
Supplement: Supplementary file 1 [file biology-15-00873-s001.zip]

Archive with 1 entries (1 files):
- biology-4361319-supplementary.pdf
